# Supplementary material for: The Development of an Oral Solution Containing Nirmatrelvir and Ritonavir and Assessment of Its Pharmacokinetics and Stability
Source: Pharmaceutics. 2024 Jan 14;16(1):109. doi: 10.3390/pharmaceutics16010109 (PMC10818454; doi:10.3390/pharmaceutics16010109)
Supplement: Supplementary file 1 [file pharmaceutics-16-00109-s001.zip]

Archive with 1 entries (1 files):
- pharmaceutics-2764317-supplementary.pdf
